# Supplementary material for: Estimating the relative importance of demic and cultural diffusion in the spread of the Neolithic in Scandinavia
Source: J R Soc Interface. 2018 Nov 21;15(148):20180597. doi: 10.1098/rsif.2018.0597 (PMC6283996; doi:10.1098/rsif.2018.0597)
Supplement: Database [file rsif20180597supp2.xlsx]

## Sheet: Norge-Sverige
Supplementray database to Fort , Pareta & Sørensen. Estimating the relative importance of demic and cultural diffusion in the spread of the Neolithic in Scandinavia. J. R. S. Interface
Country	Region	Site	Material	Lab. no.	uncal BP	±	cal BC	cal BC 1r.data	cal BC 2a.data	mean cal BC	cal BP	References	Longitude	Latitude	Long.RAD	Lati.RAD	Km to Oxie	Km to Ullerødgård
Denmark	Bornholm	Limensgård	Hordeum	OxA-2895	5000	70	3950-3659	3950	3659	3804.5	5754.5	Nielsen 1999	14.9102	55.0442	0.260233	0.960702	127.034	194.335
Denmark	Zealand	Ullerødgård	Charred cereal	KIA-36139	4890	90	3943-3384	3943	3384	3663.5	5613.5	Esben Aarsleff personal communication	12.2604	55.9394	0.213985	0.976327	68.7321	0
Denmark	Bornholm	Smedegade	Triticum	Ua-55182	4963	32	3891-3657	3891	3657	3774	5724	Nielsen and Nielsen 2017	14.803	55.174	0.258361	0.962968	114.863	181.129
Denmark	Bornholm	Skovgård	Triticum compactum	Ua-55726	5084	32	3962-3798	3962	3798	3880	5830	Nielsen and Nielsen 2017	14.739	55.221	0.257244	0.963788	109.202	175.06
Southern Sweden	Scania	Östra Odarslöv	Triticum dicoccum	Beta-371075	5030	30	3945-3714	3945	3714	3829.5	5779.5	Andersson et al. 2016	13.254	55.74	0.231326	0.972847	23.4187	65.8794
Southern Sweden	Scania	Bunkeflo/Hyllie 7:4	Charred cereal	Not mentioned	4835	40	3701-3525	3701	3525	3613	5563	Andersson et al. 2016	12.971	55.577	0.226387	0.970002	9.2531	60.006
Southern Sweden	Scania	Herrestorp	Triticum	Not mentioned	4955	35	3798-3652	3798	3652	3725	5675	Andersson et al. 2016	13.032	55.48	0.227451	0.968309	8.77421	70.3286
Southern Sweden	Scania	Brunnshög	Hordeum vulgare var. Nudum	Ua-29000	5080	40	3966-3787	3966	3787	3876.5	5826.5	Andersson et al. 2016	13.235	55.727	0.230994	0.97262	21.6285	65.2821
Southern Sweden	Scania	Oxie 50:1	Charred cereal	Ua-22172	5395	60	4347-4053	4347	4053	4200	6150	Hadevik 2009, 82ff	13.1077	55.5462	0.228773	0.969465	3.44003e-08	68.7321
Southern Sweden	Scania	Hyllie 165:79	Charred cereal	Ua-32360	5260	50	4233-3975	4233	3975	4104	6054	Hadevik 2009, 82ff	12.9897	55.5668	0.226712	0.969824	7.76891	61.6374
Southern Sweden	Scania	Almhov, A23455	Charred cereal	Ua-20582	5095	45	3978-3786	3978	3786	3882	5832	Rudebeck 2010, 112f	13.0892	55.5378	0.228449	0.969317	1.49887	68.452
Southern Sweden	Scania	Fosie 11D, A16	Charred cereal	Ua-15817	4970	85	3958-3638	3958	3638	3798	5748	Hadevik 2009, 82ff	13.0521	55.5506	0.227802	0.96954	3.53423	65.7613
Southern Sweden	Scania	Svågertorp industi.	Charred cereal	Ua-19304	4950	55	3938-3639	3938	3639	3788.5	5738.5	Hadevik 2009, 82ff	13.02	55.5513	0.227242	0.969553	5.54491	64.2091
Southern Sweden	Scania	Mossby	Charred cereal	Ua-755	4925	115	3969-3382	3969	3382	3675.5	5625.5	Larsson 1992, 74	13.6183	55.4338	0.237684	0.967503	34.5079	102.004
Southern Sweden	Scania	Bunkeflostrand 15:1	Charred cereal	Ua-34229	4910	45	3785-3637	3785	3637	3711	5661	Hadevik 2009, 82ff	12.938	55.5562	0.22581	0.969639	10.7346	60.115
Southern Sweden	Scania	Lunnebjär	Charred cereal	Ua-18921	4880	70	3926-3389	3926	3389	3657.5	5607.5	Hadevik 2009, 82ff	13.0756	55.5465	0.228213	0.96947	2.01831	67.1739
Southern Sweden	Scania	Lockarp	Charred cereal	Ua-21548	4880	50	3777-3534	3777	3534	3655.5	5605.5	Hadevik 2009, 82ff	13.0447	55.5425	0.227673	0.9694	3.98836	66.0138
Southern Sweden	Scania	Vintriediket, A6	Charred Triticum	Ua-16204	4820	75	3766-3376	3766	3376	3571	5521	Hadevik 2009, 82ff	13.003	55.5493	0.226945	0.969518	6.59739	63.5785
Southern Sweden	Scania	Petersborg 6, A56	Charred Triticum	Ua-11857	4795	60	3697-3377	3697	3377	3537	5487	Hadevik 2009, 82ff	12.9822	55.5609	0.226582	0.969721	8.06421	61.7363
Southern Sweden	Scania	Svågertorp 8B-C	Charred T. dicoccum/spelta	Ua-16418	4760	75	3660-3368	3660	3368	3514	5464	Hadevik 2009, 82ff	13.0242	55.547	0.227315	0.969479	5.256	64.723
Southern Sweden	Scania	Fredriksberg 13E	Charred T. dicoccum/spelta	Ua-15444	4680	70	3640-3341	3640	3341	3490.5	5440.5	Hadevik 2009, 82ff	13.9711	55.4871	0.243841	0.968432	54.7472	118.368
Central Sweden	Södermanland	Lisseläng 2	T. dicoccum/spelta	Ua-32967	4940	40	3796-3646	3796	3646	3721	5671	Hallgren 2008	17.9739	59.0446	0.313704	1.03052	486.352	485.264
Central Sweden	Västmanland	Skogsmossen	T. dicoccum/spelta	Ua-15200	4880	110	3948-3378	3948	3378	3663	5613	Hallgren 2008	15.5255	59.3803	0.27097	1.03638	450.104	428.954
Central Sweden	Södermanland	Stensborg	T.dicoccum/spelta	LuS-9184	4800	50	3694-3381	3694	3381	3537.5	5487.5	Larsson & Broström 2011, 197	16.5875	59.6578	0.289506	1.04122	501.828	486.283
Central Sweden	Närke	Hjulberga	T. aestivo-comp.	Ua-3369	4780	65	3693-3374	3693	3374	3533.5	5483.5	Hallgren 2008	15.0929	59.3331	0.263421	1.03556	437.463	413.213
Central Sweden	Södermanland	Lässmyran 1	H. nudum	Ua-32972	4735	65	3641-3371	3641	3371	3506	5456	Hallgren 2008	17.9099	58.9883	0.312587	1.02954	479.186	478.327
Central Sweden	Uppland	Nyskottet	T. aestivo-comp.	Ua-17860	4670	95	3648-3105	3648	3105	3376.5	5326.5	Hallgren 2008	16.8996	59.8657	0.294953	1.04485	530.301	515.222
Central Sweden	Södermanland	Östra Vrå	Triticum	Ua-6937	4600	60	3621-3101	3621	3101	3361	5311	Hallgren 2008	16.3887	58.9625	0.286037	1.02909	427.954	416.963
Central Sweden	Västergötland	Laholm 197	Charred cereal	Beta-71658	5200	60	4231-3811	4231	3811	4021	5971	Svensson 2010	13.0087	56.517	0.227045	0.986408	108.119	79.1419
Central Sweden	Västergötland	Veddige 128	Triticum dicoccum/spelta	Ua-29267	5160	78	4230-3777	4230	3777	4003.5	5953.5	Sørensen 2014	12.2976	57.2416	0.214633	0.999054	194.989	144.806
Central Sweden	Västergötland	Skee 1616	Charred cereal	Ua-26850	4615	40	3520-3132	3520	3132	3326	5276	Westergaard 2008	11.2852	58.853	0.196963	1.02718	383.692	329.186
Southern Norway	Vestfold	Napperødtjern	Gytja layer containing pollen of cereal	T-2432	5460	230	4827-3785	4827	3785	4306	6256	Henningsmoen 1980, 175	10.1553	59.1533	0.177243	1.03242	438.347	378.748
Southern Norway	Østfold	Haraldstadmyr	Gytja layer containing pollen of cereal	XXX	5010	100	4037-3637	4037	3637	3837	5787	Østmo 1988	10.2346	59.4233	0.178628	1.03713	463.949	405.631
Southern Norway	Aust-Agder	Barlindtjern	Gytja layer containing pollen of cereal	XXX	4630	100	3640-3091	3640	3091	3365.5	5315.5	Høeg 1982	9.13729	59.0978	0.159476	1.03145	461.1	397.542
Southwestern Norway	Vest-Agder	Hallandsvann	Gytja layer containing pollen of cereal	Tua-932a	5010	70	3956-3662	3956	3662	3809	5759	Prøsch-Danielsen 1996	6.78642	58.0769	0.118445	1.01363	476.368	407.65
Southwestern Norway	Rogaland	Solavika	Gytja layer containing pollen of cereal	T-6131	4720	70	3638-3370	3638	3370	3504	5454	Prøsch-Danielsen & Selsing 2009, 50f	5.63489	58.9853	0.0983474	1.02949	589.428	520.853
Southwestern Norway	Hordaland	Kotedalen, phase 13 (N 27)	Hazelnut shell from layer containing pollen of cereal	T-7509	4960	80	3951-3638	3951	3638	3794.5	5744.5	Olsen 1992, 214; Hjelle et al. 1992, 100ff	5.09311	60.6861	0.0888916	1.05917	739.366	672.888
Southeast Norway	Østfold	Stensrød, house II, posthole A205	Charred cereal	Tua-4100	3720	50	2285-1966	2285	1966	2125.5	4075.5	Glørstad 2004, 229	10.8038	59.3186	0.188561	1.03531	441.493	385.604
Southeast Norway	Østfold	Torpum 9a, A15a, posthole	Hordeum	Tua-3918	3630	40	2134-1892	2134	1892	2013	3963	Glørstad 2004, 230	11.264	59.1717	0.196593	1.03274	417.986	364.286
Southeast Norway	Vestfold	Nordby 1, house 1	Hordeum	Tua-6517	3555	35	2016-1771	2016	1771	1893.5	3843.5	Gjerpe & Bukkemoen 2008	10.1112	59.0797	0.176473	1.03114	432.046	371.984
Southwestern Norway	Rogaland	Austbø	Charred cereal grain	Tua-8895	3840	105	2576-1981	2576	1981	2278.5	4228.5	Sandvik 2003; Høgestøl & Prøsch-Danielsen 2006, 21	5.6206	58.7286	0.0980979	1.02501	573.293	504.581
Southwestern Norway	Rogaland	Voll 27	H. vulgare var.	TUa-2601	3560	55	2111-1745	2111	1745	1928	3878	Sandvik 2003; Høgestøl & Prøsch-Danielsen 2006, 21	5.68609	58.8206	0.099241	1.02661	576.148	507.483
Southwestern Norway	Rogaland	Håbakken	Cereal grain	TUa-1838	3710	65	2494-1922	2494	1922	2208	4158	Soltvedt 1997; Høgestøl & Prøsch-Danielsen 2006, 21	5.67381	58.9136	0.0990267	1.02824	582.851	514.237
Southwestern Norway	Rogaland	Jåttå, house II:19	Cereal grain	TUa-1846	3670	55	2201-1907	2201	1907	2054	4004	Høgestøl & Prøsch-Danielsen 2006, 21	5.714	58.9568	0.0997281	1.02899	583.9	515.328
Southwestern Norway	Rogaland	Soma	H. vulgare	ß-118741	3640	40	2136-1906	2136	1906	2021	3971	Høgestøl & Prøsch-Danielsen 2006, 21	5.62895	59.1251	0.0982437	1.03193	599.22	530.762
Southwestern Norway	Rogaland	Kvåle, house II	H. vulgare L. var. Nudum	TUa-3393	3555	65	2124-1696	2124	1696	1910	3860	Børsheim 2005	5.73037	58.7517	0.100014	1.02541	569.598	500.909
Southwestern Norway	Rogaland	Frøyland, house 2	Charred cereal grain	TUa-6803	3875	35	2468-2211	2468	2211	2339.5	4289.5	Bjørdal 2009	5.63423	58.753	0.0983359	1.02543	574.204	505.502
Southwestern Norway	Rogaland	Jåsund, house I	H. vulgare	Tra-4035	3690	65	2283-1902	2283	1902	2092.5	4042.5	Fyllingen 2012, 117	5.63257	58.9354	0.098307	1.02862	586.195	517.585
Southwestern Norway	Rogaland	Tjora, house 13	Charred cereal grain	Tra-1172	3635	30	2131-1912	2131	1912	2021.5	3971.5	Fyllingen & Armstrong 2012	5.59195	58.8494	0.097598	1.02712	582.416	513.747
Southwestern Norway	Rogaland	Røyneberg, house B	Charred cereal grain	Tua-1858	3505	55	1972-1689	1972	1689	1830.5	3780.5	Hult 1997, 25ff	6.06795	58.9581	0.105906	1.02901	568.015	499.572
Southwestern Norway	Rogaland	Kvia, house I/II	H. vulgare	Tra-3597	3745	40	2286-2032	2286	2032	2159	4109	Bjørlo 2011; Westling & Overland 2012	5.67953	58.6443	0.0991265	1.02354	565.163	496.438
Southwestern Norway	Rogaland	Klepp, house I	Charred cereal grain	TUa-6809	3545	35	2009-1766	2009	1766	1887.5	3837.5	Olle Hemdorff personal communication	5.52467	58.7449	0.0964237	1.02529	578.873	510.157
Southwestern Norway	Rogaland	Hellvik, house 1	Charred cereal grain	Beta-251065	3290	40	1664-1459	1664	1459	1561.5	3511.5	Sandvik & Jensen 2009	5.68593	58.5908	0.0992382	1.0226	561.522	492.791
Southwestern Norway	Rogaland	Forsand, house 32	H. vulgare	TUa-311	3275	65	1729-1425	1729	1425	1577	3527	Olle Hemdorff personal communication	5.6615	58.8587	0.0988118	1.02728	579.786	511.136
Western Norway	Møre og Romsdal	Gossen, site 30	Hordeum sp.	TUa-4738	3720	45	2281-1977	2281	1977	2129	4079	Hjelle et al. 2012	6.94497	62.8657	0.121213	1.09721	885.34	826.175
Central Norway	Trøndelag	Egge	Hordeum	TUa-3645	3385	70	1880-1520	1880	1520	1700	3650	Solem 2002: 6	11.5459	64.0543	0.201514	1.11796	950.009	903.195
Central Sweden	Hälsingland	Hedningahällan	Hordeum	XXX	3780	110	2550-1911	2550	1911	2230.5	4180.5	Schierbeck 1994	16.7016	61.5127	0.291498	1.0736	695.206	670.28
Northern Sweden	Ågermanland	Bjästamon	Cereal grain	Ua-27101	3985	45	2623-2346	2623	2346	2484.5	4434.5	Gustafsson & Spång 2007, 80	18.3532	63.0963	0.320324	1.10124	890.002	865.937
Northern Sweden	Ågermanland	Lill-Mosjön	Hordeum	Ua-25338	3790	55	2457-2039	2457	2039	2248	4198	Färjare & Olsson 2000, 32	18.932	63.3483	0.330427	1.10564	927.007	904.002
Northern Sweden	Västerbotten	Mariehem, L5	Hordeum vulgare	Ua-39874	2937	30	1263-1043	1263	1043	1153	3103	Viklund 2011	20.3108	63.8112	0.354491	1.11372	1002.58	982.137
Northern Sweden	Västerbotten	Umedalen	Hordeum vulgare	Ua-39971	2441	30	752-407	752	407	579.5	2529.5	Viklund 2011	20.0856	63.8193	0.35056	1.11386	998.456	977.337
Southern Finland	Near Turku	Niuskala	Hordeum	Ua-338	3200	170	1891-1018	1891	1018	1454.5	3404.5	Vuorela & Lampiäinen 1988, 33	22.3766	60.3581	0.390546	1.05345	763.796	769.148
Western Finland	Södra Österbotten	Jätinhaudanmaa	Hordeum	Poz-23351	2785	30	1008-844	1008	844	926	2876	Holmblad 2010, 35	21.9805	62.7857	0.383631	1.09582	948.762	937.505
Southeastern Finland	Nyland	Kitulansuo	Hordeum	XX-XX	2990	60	1400-1048	1400	1048	1224	3174	Lavento 1998	27.2208	61.4548	0.475093	1.07259	1046.97	1055.83
Northern Norway	Nordland	Stiurhelleren	Grain kernel 1	XXX	3060	70	1493-1120	1493	1120	1306.5	3256.5	Johansen 1990, 5	13.5911	66.3205	0.23721	1.15751	1198.31	1156.46
Northern Norway	Troms	Kveøya	Hordeum vulgare	Wk-26504	3936	30	2564-2307	2564	2307	2435.5	4385.5	Johansen 1990	16.1377	68.7602	0.281656	1.20009	1477.29	1438.88
Northern Norway	Nordland	Bakkan	Gytja layers containing pollen of cereals	T-1635	3070	70	1494-1127	1494	1127	1310.5	3260.5	Johansen & Vorren 1986, 740	15.6507	69.0624	0.273156	1.20537	1508.35	1469.01
Northern Norway	Finnmark	Karasjok	Gytja layers containing pollen of Hordeum	T-14140	3495	85	2111-1615	2111	1615	1863	3813	Høeg 2000	25.4682	69.4623	0.444504	1.21235	1664.9	1639.29
Northern Norway	Finnmark	Sørøya	Gytja layers containing pollen of Hordeum	Lus-7105	2585	45	833-546	833	546	689.5	2639.5	Sjøgren 2009	22.5978	70.614	0.394406	1.23245	1737.33	1705.97
Northern Norway	Finnmark	Melkefoss	Gytja layers containing pollen of Hordeum	XXXX	1695	80	138 BC-538 AD	138 BC	538 AD	200 AD	1750	Skandfer & Høeg 2012	29.8777	69.3893	0.521464	1.21107	1750.62	1730.74
